# Supplementary material for: CDK6 Levels Regulate Quiescence Exit in Human Hematopoietic Stem Cells
Source: Cell Stem Cell. 2015 Mar 5;16(3):302–13. doi: 10.1016/j.stem.2015.01.017 (PMC4359055; doi:10.1016/j.stem.2015.01.017)
Supplement: Table S2. List of 241 Genes Differentially Expressed between LT- and ST-HSCs as Determined by BETR Algorithm, Related to Figure 1 [file mmc2.xlsx]

## Sheet: BETR LT-ST signif genes
Gene Symbol	BETR p-value
PSRC1	1.11022e-15
CDK6	4.44089e-15
F12	2.44249e-14
ZBTB16	6.54032e-13
DEFA4	1.5612e-12
MAF	2.21623e-12
HLF	5.60474e-12
C4orf18	1.39639e-11
UBE2C	9.35951e-11
HIST2H3C	1.4179e-10
AMICA1	1.69529e-10
AVP	2.01974e-10
FKBP9L	5.2993e-10
CDC45L	5.44862e-10
ZBTB16	5.60661e-10
GLI2	7.26186e-10
C19orf33	1.10789e-09
E2F2	1.19575e-09
THY1	2.10643e-09
ZBTB16	2.64256e-09
NUSAP1	4.15131e-09
C4orf18	1e-08
SLC22A17	1e-08
TUBA4A	1e-08
CNRIP1	1e-08
CPA3	1e-08
FCER1A	1e-08
HPGDS	1e-08
EVI1	1.61876e-08
HSH2D	1.68558e-08
CCDC42	2.04842e-08
ZNF467	3.99218e-08
SLC18A2	6.8923e-08
PRG2	1.02318e-07
ACOX2	3.17099e-07
FXYD6	4.10516e-07
ID1	4.39009e-07
HJURP	6.36529e-07
AURKA	7.62647e-07
CHD5	1.33185e-06
CTSG	1.83002e-06
RAB31	2.16961e-06
RYR3	2.43349e-06
IL1RL1	2.47392e-06
FKBP9	3.31451e-06
DBNDD1	3.48057e-06
CLCNKA	3.76753e-06
BSX	3.84037e-06
MYL9	4.7674e-06
C2orf32	5.17765e-06
MYC	5.39043e-06
FGFR3	5.39329e-06
PRC1	6.05589e-06
C14orf73	1.17835e-05
PHACTR4	1.29342e-05
HIST1H3G	1.39034e-05
IGLL1	1.40307e-05
BEX5	1.91455e-05
CPPED1	2.04979e-05
CDC2	2.10313e-05
SPINK4	2.25657e-05
PRDM2	2.36323e-05
NCAPG	2.67314e-05
DHRS9	2.67953e-05
C1orf186	3.34759e-05
IGLL3	3.99318e-05
CDT1	4.314e-05
ACACB	5.6592e-05
SLC6A18	6.44191e-05
NRBP2	6.59719e-05
HMMR	7.42272e-05
IL24	7.86871e-05
SNAP25	7.99242e-05
TMEM22	8.19728e-05
DHRS9	8.74687e-05
LY6H	0.000106661
KRT35	0.000109609
DUSP10	0.000165555
MPDZ	0.000179957
RRAS	0.000181531
C12orf48	0.000214189
CNTNAP1	0.000224513
AGPAT9	0.000242006
ACVRL1	0.000244217
CFH	0.000272986
SLC26A11	0.000281622
FANCD2	0.000284915
CEACAM1	0.000293603
KIF2C	0.000294288
RAB7B	0.000308641
HBD	0.000317234
LY6H	0.00032981
FGD2	0.000336864
HIST1H3B	0.000342014
MLF1IP	0.000364699
HLA-DMB	0.000387621
LAT	0.000404028
P2RY14	0.000474389
CDH7	0.000506812
FAM24A	0.0005239
ProSAPiP1	0.000588735
HCST	0.000632952
LILRA2	0.000643289
IER3	0.000699334
NCRNA00200	0.000741429
KLF5	0.000765656
CRYM	0.00088764
CDCA3	0.000898347
AHRR	0.00100655
NCKAP1	0.0011324
PTRF	0.00127066
CCNF	0.0012841
UCHL1	0.00150855
NTN5	0.00166702
GPR45	0.00181208
EPHX2	0.0018735
KIF11	0.0018846
ST8SIA1	0.00205686
SPP1	0.0020658
LY6G5C	0.00210047
PRDM16	0.00218505
FLJ43093	0.00222207
SOX4	0.00234867
MEG3	0.00267713
RNFT2	0.00292163
ZNF829	0.00296684
C16orf81	0.00297468
PREX2	0.00301829
ADCY4	0.00311706
ANXA3	0.0035367
KCNH2	0.00357069
SELM	0.003917
CCDC46	0.00392148
TRPM4	0.00395232
ESCO2	0.00402686
CDC25B	0.00411807
DLGAP5	0.00423438
CPB1	0.00424879
RNF130	0.00445882
VSTM1	0.00464607
ZNF521	0.00470506
AZU1	0.00488315
C3orf14	0.0049068
TNFRSF25	0.00493165
TTLL7	0.00500485
AURKA	0.00501651
CMTM8	0.00505048
LRRC10	0.00511768
DMKN	0.00542848
C5orf32	0.0055769
DHFR	0.00608554
PDE10A	0.00612181
CNRIP1	0.00615387
DUSP10	0.00676242
GIMAP4	0.00678809
SFMBT2	0.006879
PTGR1	0.00699384
KIFC1	0.00750015
ASF1B	0.0080437
PPP1R13B	0.00850094
KIF15	0.00881107
MT1F	0.00916521
FAM123A	0.0101416
EREG	0.0104839
KIAA1598	0.010918
SCN8A	0.011589
ARG1	0.0116521
BEX1	0.0116601
AURKB	0.0120928
LOC728989	0.0121137
CD163	0.0126298
CST7	0.0127817
C6orf154	0.0141052
RNASE3	0.0143958
KLHDC8B	0.014856
CDA	0.0148646
TMEM229B	0.0149081
FGF20	0.0152471
CLEC9A	0.0158443
ORC6L	0.0161061
LRRC32	0.0163737
PPP1R8	0.0164286
KRTAP19-7	0.0165073
IFI30	0.0168631
DCN	0.0169421
STAB1	0.0173119
CDC20	0.0173936
C14orf139	0.0177797
CECR1	0.0203193
ADRA2A	0.0204641
FAM20C	0.020628
DUSP10	0.0216658
SEP5	0.0218955
CENPA	0.0226811
GATA1	0.0227937
FGF20	0.0231321
KAZALD1	0.0238213
C21orf63	0.0240797
TRERF1	0.0251387
SIRPA	0.0253099
PROCR	0.0253243
MGC33556	0.0277774
NCRNA00173	0.0280841
MAP3K6	0.0282391
MEX3B	0.0289622
SLC40A1	0.0293739
DSC2	0.0308776
WFS1	0.0309865
TNFRSF4	0.0310216
ZEB2	0.0318833
ITGAL	0.0320024
TSPAN7	0.0320652
LYZ	0.0322706
TNFSF13B	0.0326064
MARCKSL1	0.0326747
MYCT1	0.0327672
SNORA36B	0.0328613
ECHDC2	0.0333486
BUB1	0.0339384
ARID2	0.0353755
ARX	0.0367475
C9orf127	0.0372706
IGFBP7	0.0377155
MAL	0.0378423
LRRC29	0.0380285
NDC80	0.0380406
FRMD6	0.038428
GYPC	0.0395106
ZAP70	0.0396093
MYC	0.0402817
KIAA0664	0.0408292
TMOD1	0.0420244
PRDM8	0.0425927
DEFA1	0.0427373
KLF1	0.0435947
DDX11	0.0437495
LOC731314	0.0456153
LPPR1	0.0456293
MT3	0.0458474
SEP3	0.0468994
CLEC7A	0.0493856
